# Supplementary material for: Multi-omics analysis reveals prognostic value of tumor mutation burden in hepatocellular carcinoma
Source: Cancer Cell Int. 2021 Jul 3;21:342. doi: 10.1186/s12935-021-02049-w (PMC8254981; doi:10.1186/s12935-021-02049-w)
Supplement: Supplementary file 1 — Additional file 1. Supplementary Table S1: Clinical Characteristics of the HCC patients in TCGA and ICGC.Supplementary Table S2: TMB value of 365 HCC patients. Supplementary Table S3: The genes and corresponding modules after WGCNA. Supplementary Table S4: differentially expressed genes (DEGs) between low- and high-TMB groups. Supplementary Table S5: The Functional Annotation analysis of hub genes. Supplementary Table S6: The results of correlation of risk score with immune infiltrating cell. [file 12935_2021_2049_MOESM1_ESM.xlsx]

## Sheet: S1
Supplementary Table S1: Clinical Characteristics of the HCC patients in TCGA and ICGC.
(A) Clinical characteristics of LIHC cohort (n=377).					(B) Clinical characteristics of LIRI-JP cohort (n=231).
Characteristic	Type	n	Proportion(%)		Characteristics	Type	n	Proportion(%)
Age	<=65	235	62.33		Age	<= 65	89	38.5
	>65	141	37.4			> 65	142	61.5
	unknow	1	0.27		Gender	Female	61	26.4
Gender	Female	122	32.36			Male	170	73.6
	Male	255	67.64		Stage (LCSGJ)	1	37	16
Grade	G1-2	235	62.33			2	104	45.1
	G3-4	137	36.34			3	71	30.7
	unknow	5	1.33			4	19	8.2
Stage	Stage I-II	262	69.5
	Stage III-IV	91	24.14
	unknow	24	6.37
T status	T1-2	280	74.27
	T3-4	94	24.93
	unknow	3	0.8
M status	M0	272	72.15
	M1	4	1.06
	unknow	101	26.79
N status	N0	257	68.17
	N1	4	1.06
	unknow	116	30.77

## Sheet: S2
Table S2: TMB value of 365 HCC patients
id	TMB
TCGA-DD-AAVP-01A-11D-A40R-10	2.84211
TCGA-DD-A73E-01A-12D-A32G-10	4.47368
TCGA-RG-A7D4-01A-12D-A33Q-10	2.81579
TCGA-CC-A1HT-01A-11D-A12Z-10	2.84211
TCGA-G3-AAV6-01A-21D-A36X-10	2.44737
TCGA-BC-A10Q-01A-11D-A12Z-10	1.42105
TCGA-K7-A5RF-01A-11D-A28X-10	0.263158
TCGA-DD-A4NJ-01A-11D-A27I-10	2.47368
TCGA-BW-A5NQ-01A-11D-A27I-10	3.36842
TCGA-ED-A7PY-01A-11D-A33Q-10	0.947368
TCGA-CC-A5UC-01A-11D-A28X-10	1.86842
TCGA-ES-A2HS-01A-11D-A183-10	2.47368
TCGA-DD-AAC8-01A-11D-A40R-10	18.8421
TCGA-BC-A5W4-01A-11D-A28X-10	2.52632
TCGA-DD-AAVX-01A-11D-A40R-10	2.86842
TCGA-DD-AAVV-01A-11D-A40R-10	2.81579
TCGA-LG-A6GG-01A-11D-A30V-10	6.92105
TCGA-DD-A39W-01A-11D-A20W-10	1.21053
TCGA-BC-A10Z-01A-11D-A12Z-10	6.39474
TCGA-DD-AAE9-01A-11D-A40R-10	3.86842
TCGA-DD-AAVS-01A-11D-A40R-10	1.71053
TCGA-G3-A5SL-01A-11D-A27I-10	3.94737
TCGA-DD-AAW0-01A-11D-A40R-10	3.07895
TCGA-EP-A2KB-01A-11D-A183-10	3.13158
TCGA-ED-A8O6-01A-11D-A35Z-10	2.42105
TCGA-DD-AAEB-01A-11D-A40R-10	4.63158
TCGA-DD-AADG-01A-11D-A40R-10	5.05263
TCGA-ES-A2HT-01A-12D-A183-10	2.52632
TCGA-DD-A3A5-01A-11D-A22F-10	2.21053
TCGA-5R-AA1D-01A-11D-A382-10	0.394737
TCGA-DD-AAEI-01A-11D-A40R-10	4
TCGA-5C-A9VG-01A-11D-A36X-10	4.97368
TCGA-2Y-A9H8-01A-11D-A38X-10	2.76316
TCGA-UB-A7MC-01A-11D-A33Q-10	2.28947
TCGA-DD-AACJ-01A-11D-A40R-10	3.89474
TCGA-DD-A73A-01A-12D-A32G-10	2.21053
TCGA-BW-A5NO-01A-11D-A27I-10	3.05263
TCGA-CC-5260-01A-01D-A12Z-10	1.76316
TCGA-2Y-A9H5-01A-11D-A382-10	2.78947
TCGA-BC-A10X-01A-11D-A12Z-10	0.131579
TCGA-DD-A4NN-01A-11D-A28X-10	1.94737
TCGA-DD-AADU-01A-11D-A40R-10	3.60526
TCGA-MI-A75C-01A-11D-A32G-10	4.10526
TCGA-DD-A4NS-01A-11D-A30V-10	0.552632
TCGA-DD-AAVU-01A-11D-A40R-10	2.13158
TCGA-G3-A7M6-01A-11D-A33Q-10	3.28947
TCGA-O8-A75V-01A-11D-A32G-10	2.86842
TCGA-DD-A118-01A-11D-A12Z-10	4.05263
TCGA-G3-A3CI-01A-11D-A20W-10	0.5
TCGA-MR-A520-01A-11D-A25V-10	0.631579
TCGA-2Y-A9H4-01A-11D-A382-10	2.55263
TCGA-ED-A4XI-01A-11D-A25V-10	2.84211
TCGA-DD-AAEG-01A-11D-A38X-10	3.15789
TCGA-XR-A8TF-01A-11D-A35Z-10	5.13158
TCGA-G3-A5SJ-01A-11D-A27I-10	3.52632
TCGA-UB-AA0V-01A-11D-A382-10	1.15789
TCGA-2Y-A9GU-01A-11D-A382-10	4.71053
TCGA-DD-A1EK-01A-11D-A20W-10	2.02632
TCGA-G3-AAV0-01A-11D-A36X-10	6.21053
TCGA-G3-A7M9-01A-23D-A34Z-10	4.31579
TCGA-G3-A6UC-01A-21D-A33K-10	4.57895
TCGA-YA-A8S7-01A-11D-A36X-10	2.5
TCGA-WQ-AB4B-01A-11D-A40P-10	2.10526
TCGA-DD-AADA-01A-11D-A40R-10	4.05263
TCGA-G3-A25U-01A-11D-A16V-10	2.63158
TCGA-BC-A216-01A-11D-A152-10	2.07895
TCGA-5C-AAPD-01A-21D-A38X-10	2.52632
TCGA-CC-A9FW-01A-11D-A36X-10	5.52632
TCGA-K7-A6G5-01A-11D-A30V-10	2.86842
TCGA-K7-A5RG-01A-11D-A28X-10	3.68421
TCGA-DD-A3A7-01A-11D-A22F-10	4.28947
TCGA-CC-A7IF-01A-11D-A33K-10	4.44737
TCGA-T1-A6J8-01A-11D-A32G-10	3.15789
TCGA-DD-AADQ-01A-11D-A40R-10	4.47368
TCGA-DD-AACU-01A-11D-A40R-10	3.78947
TCGA-ZP-A9CZ-01A-11D-A382-10	1.86842
TCGA-CC-5262-01A-01D-A12Z-10	4.21053
TCGA-MI-A75E-01A-11D-A32G-10	3.92105
TCGA-DD-A4NB-01A-12D-A25V-10	0.868421
TCGA-MI-A75G-01A-11D-A32G-10	7.81579
TCGA-DD-AAE6-01A-11D-A40R-10	3.34211
TCGA-G3-AAV4-01A-11D-A382-10	4.18421
TCGA-BC-A10W-01A-11D-A12Z-10	3.55263
TCGA-G3-A5SI-01A-31D-A27I-10	1.18421
TCGA-XR-A8TG-01A-11D-A35Z-10	2.86842
TCGA-2Y-A9GV-01A-11D-A382-10	2.05263
TCGA-DD-A1EI-01A-11D-A12Z-10	1.76316
TCGA-DD-AACC-01A-11D-A40R-10	2.36842
TCGA-2Y-A9H3-01A-11D-A382-10	4.57895
TCGA-DD-AA3A-01A-11D-A36X-10	1.5
TCGA-DD-A11D-01A-11D-A12Z-10	4.55263
TCGA-EP-A3JL-01A-11D-A20W-10	2.92105
TCGA-CC-A7IJ-01A-11D-A33Q-10	4.84211
TCGA-DD-AAEE-01A-11D-A40R-10	3.10526
TCGA-CC-A8HU-01A-11D-A35Z-10	3.21053
TCGA-ED-A97K-01A-21D-A382-10	1.71053
TCGA-CC-A8HV-01A-11D-A35Z-10	4.97368
TCGA-G3-A5SM-01A-12D-A28X-10	3.97368
TCGA-G3-A7M7-01A-12D-A34Z-10	2.39474
TCGA-G3-AAV3-01A-11D-A36X-10	2.92105
TCGA-DD-AAVZ-01A-11D-A40R-10	1.63158
TCGA-G3-A3CH-01A-11D-A22F-10	1.13158
TCGA-DD-AAW1-01A-11D-A40P-10	4.10526
TCGA-NI-A4U2-01A-11D-A28X-10	3.89474
TCGA-BC-A3KF-01A-11D-A20W-10	3.42105
TCGA-RC-A6M3-01A-11D-A32G-10	2.55263
TCGA-DD-A4NL-01A-11D-A28X-10	0.5
TCGA-DD-AACS-01A-11D-A40R-10	1.71053
TCGA-4R-AA8I-01A-11D-A382-10	41.0263
TCGA-PD-A5DF-01A-11D-A27I-10	1.47368
TCGA-DD-A3A3-01A-11D-A22F-10	1.92105
TCGA-DD-AAVY-01A-11D-A40R-10	3.39474
TCGA-UB-A7MA-01A-11D-A33Q-10	3.07895
TCGA-RC-A6M4-01A-11D-A32G-10	6.34211
TCGA-DD-A4NG-01A-11D-A27I-10	2.47368
TCGA-BC-A217-01A-11D-A152-10	3.84211
TCGA-DD-A116-01A-11D-A12Z-10	3.31579
TCGA-DD-A3A8-01A-11D-A22F-10	4.18421
TCGA-DD-A4NK-01A-11D-A28X-10	2.68421
TCGA-DD-AACN-01A-11D-A40R-10	1.47368
TCGA-DD-AADC-01A-11D-A40R-10	2.97368
TCGA-DD-AACD-01A-11D-A40R-10	3.15789
TCGA-FV-A3R3-01A-11D-A22F-10	1.26316
TCGA-FV-A496-01A-11D-A25V-10	3.52632
TCGA-DD-AAE0-01A-11D-A40R-10	2.36842
TCGA-EP-A2KA-01A-11D-A183-10	3.89474
TCGA-WQ-A9G7-01A-11D-A36X-10	17.7368
TCGA-DD-AADO-01A-11D-A40R-10	7.31579
TCGA-DD-A4NR-01A-11D-A30V-10	1.76316
TCGA-DD-AADR-01A-11D-A40R-10	3.57895
TCGA-DD-AACZ-01A-11D-A40R-10	5.60526
TCGA-ED-A7XO-01A-11D-A34Z-10	1.84211
TCGA-CC-5259-01A-31D-A20W-10	4.76316
TCGA-LG-A9QD-01A-11D-A382-10	4.07895
TCGA-DD-A114-01A-11D-A12Z-10	3.31579
TCGA-DD-AAEK-01A-11D-A40R-10	2.81579
TCGA-DD-AACO-01A-11D-A40R-10	1.73684
TCGA-DD-AADK-01A-11D-A40R-10	1.81579
TCGA-G3-A3CG-01A-11D-A20W-10	3.60526
TCGA-CC-A9FS-01A-11D-A36X-10	3.47368
TCGA-DD-AAE4-01A-11D-A40R-10	2.31579
TCGA-DD-A1EB-01A-11D-A12Z-10	4.92105
TCGA-G3-A25Z-01A-11D-A16V-10	2.21053
TCGA-DD-A3A4-01A-11D-A22F-10	1.26316
TCGA-CC-A7IH-01A-11D-A33K-10	27.3684
TCGA-FV-A3I1-01A-11D-A22F-10	2.5
TCGA-ED-A7PZ-01A-11D-A33Q-10	8.97368
TCGA-BC-A10T-01A-11D-A12Z-10	2.73684
TCGA-2Y-A9GS-01A-12D-A382-10	2.13158
TCGA-2Y-A9H1-01A-11D-A382-10	4.68421
TCGA-2Y-A9H6-01A-11D-A38X-10	2
TCGA-CC-A8HS-01A-11D-A35Z-10	1.65789
TCGA-WJ-A86L-01A-12D-A45V-10	4.84211
TCGA-XR-A8TE-01A-11D-A35Z-10	0.5
TCGA-G3-A25V-01A-11D-A16V-10	1.84211
TCGA-GJ-A6C0-01A-12D-A30V-10	2.92105
TCGA-DD-AAC9-01A-11D-A40R-10	2.36842
TCGA-G3-A3CK-01A-11D-A20W-10	7.23684
TCGA-EP-A2KC-01A-11D-A20W-10	2.89474
TCGA-DD-A1EE-01A-11D-A12Z-10	8.92105
TCGA-FV-A2QQ-01A-11D-A22F-10	4.39474
TCGA-DD-AACG-01A-11D-A40R-10	3.71053
TCGA-KR-A7K8-01A-11D-A33K-10	1.39474
TCGA-5R-AAAM-01A-12D-A40R-10	2.23684
TCGA-DD-A11C-01A-11D-A12Z-10	3.31579
TCGA-DD-A1EH-01A-11D-A12Z-10	1.05263
TCGA-BC-A10Y-01A-11D-A12Z-10	2.26316
TCGA-DD-AACE-01A-11D-A40R-10	2.86842
TCGA-DD-AADD-01A-11D-A40R-10	3.13158
TCGA-DD-A1ED-01A-11D-A152-10	0.736842
TCGA-DD-A1EL-01A-11D-A152-10	3.18421
TCGA-2Y-A9GY-01A-11D-A382-10	2.60526
TCGA-DD-A11A-01A-11D-A12Z-10	3.57895
TCGA-DD-A39V-01A-11D-A20W-10	2.39474
TCGA-CC-A9FV-01A-11D-A36X-10	0.421053
TCGA-UB-A7MD-01A-12D-A34Z-10	3.84211
TCGA-UB-A7MB-01A-11D-A33Q-10	54.0789
TCGA-FV-A4ZQ-01A-11D-A25V-10	2.84211
TCGA-FV-A3R2-01A-11D-A22F-10	2.97368
TCGA-WX-AA47-01A-11D-A38X-10	1.34211
TCGA-BC-A10U-01A-11D-A12Z-10	4.5
TCGA-DD-A4NA-01A-11D-A25V-10	1.02632
TCGA-EP-A26S-01A-11D-A16V-10	3.28947
TCGA-ED-A66X-01A-11D-A30V-10	1.34211
TCGA-DD-AAED-01A-12D-A40R-10	2.71053
TCGA-DD-AACX-01A-11D-A40R-10	4.23684
TCGA-DD-AAD6-01A-11D-A40R-10	3.89474
TCGA-G3-A25S-01A-11D-A16V-10	4.42105
TCGA-LG-A9QC-01A-11D-A36X-10	1.73684
TCGA-BW-A5NP-01A-11D-A27I-10	2.18421
TCGA-ZS-A9CF-01A-11D-A382-10	3.44737
TCGA-DD-AAEH-01A-11D-A40R-10	3.42105
TCGA-DD-AADY-01A-11D-A40R-10	1.68421
TCGA-RC-A6M6-01A-11D-A32G-10	6.44737
TCGA-DD-A4NP-01A-11D-A28X-10	0.684211
TCGA-2Y-A9H7-01A-11D-A38X-10	2.78947
TCGA-DD-A4NF-01A-11D-A27I-10	3.94737
TCGA-ZS-A9CD-01A-11D-A36X-10	3.26316
TCGA-DD-AACW-01A-11D-A40R-10	1.68421
TCGA-DD-AACV-01A-11D-A40R-10	3.76316
TCGA-DD-A3A6-01A-11D-A22F-10	0.421053
TCGA-DD-A73B-01A-12D-A32G-10	2.68421
TCGA-ED-A66Y-01A-11D-A30V-10	3.02632
TCGA-G3-AAV2-01A-11D-A36X-10	1.92105
TCGA-DD-AACF-01A-11D-A40R-10	4.55263
TCGA-WX-AA46-01A-11D-A38X-10	1.13158
TCGA-DD-A3A9-01A-11D-A25V-10	11.1842
TCGA-DD-A73F-01A-11D-A32G-10	2.39474
TCGA-2Y-A9GZ-01A-11D-A38X-10	3.39474
TCGA-2V-A95S-01A-11D-A36X-10	3.5
TCGA-DD-A4NV-01A-11D-A30V-10	3.52632
TCGA-KR-A7K7-01A-11D-A33K-10	2.05263
TCGA-G3-A5SK-01A-11D-A27I-10	2.89474
TCGA-RC-A7SH-01A-11D-A382-10	2.31579
TCGA-DD-A39Z-01A-11D-A20W-10	2.52632
TCGA-2Y-A9HB-01A-11D-A38X-10	2.55263
TCGA-DD-AACA-01A-11D-A40R-10	3.68421
TCGA-DD-AACH-01A-11D-A40R-10	3.73684
TCGA-CC-A8HT-01A-11D-A35Z-10	7.02632
TCGA-BC-A10R-01A-11D-A12Z-10	3.34211
TCGA-BD-A3ER-01A-11D-A20W-10	1.78947
TCGA-DD-AAVR-01A-11D-A40R-10	2.44737
TCGA-2Y-A9GW-01A-11D-A382-10	2.55263
TCGA-DD-A4NE-01A-11D-A27I-10	2.05263
TCGA-DD-A1EF-01A-11D-A12Z-10	3.63158
TCGA-5C-A9VH-01A-11D-A36X-10	3.60526
TCGA-WX-AA44-01A-11D-A38X-10	2.73684
TCGA-DD-A3A2-01A-11D-A20W-10	2.31579
TCGA-ZP-A9D0-01A-11D-A36X-10	1.97368
TCGA-ED-A627-01A-12D-A30V-10	0.0789474
TCGA-CC-5263-01A-01D-A12Z-10	4.26316
TCGA-G3-A7M8-01A-11D-A33Q-10	0.631579
TCGA-NI-A8LF-01A-11D-A35Z-10	3.73684
TCGA-BC-4073-01B-02D-A12Z-10	4.84211
TCGA-FV-A4ZP-01A-12D-A25V-10	3.65789
TCGA-QA-A7B7-01A-11D-A32G-10	3.36842
TCGA-ZP-A9CV-01A-11D-A382-10	3.60526
TCGA-DD-A1EA-01A-11D-A12Z-10	2.65789
TCGA-CC-A5UD-01A-11D-A28X-10	7.31579
TCGA-HP-A5MZ-01A-21D-A27I-10	1.47368
TCGA-DD-A39X-01A-11D-A20W-10	1.92105
TCGA-RC-A7SK-01A-11D-A34Z-10	4.57895
TCGA-5R-AA1C-01A-11D-A40R-10	3.28947
TCGA-EP-A12J-01A-11D-A12Z-10	1.71053
TCGA-2Y-A9GT-01A-11D-A382-10	3.02632
TCGA-CC-A123-01A-11D-A12Z-10	2.81579
TCGA-2Y-A9H9-01A-21D-A38X-10	4.39474
TCGA-DD-AAE3-01A-11D-A40R-10	5.52632
TCGA-BC-A8YO-01A-11D-A36X-10	2.55263
TCGA-DD-AADB-01A-11D-A40R-10	4.18421
TCGA-CC-A7II-01A-11D-A33K-10	5.76316
TCGA-2Y-A9H2-01A-12D-A382-10	1.89474
TCGA-DD-AAVQ-01A-11D-A40R-10	1.63158
TCGA-DD-AAE8-01A-11D-A40R-10	1.76316
TCGA-ED-A7XP-01A-11D-A34Z-10	2.10526
TCGA-CC-A7IE-01A-21D-A382-10	5.86842
TCGA-DD-A4NH-01A-11D-A27I-10	1.65789
TCGA-DD-AADN-01A-11D-A40R-10	3.71053
TCGA-CC-5264-01A-01D-A12Z-10	3.47368
TCGA-DD-AACP-01A-11D-A40R-10	5.92105
TCGA-ZP-A9D1-01A-11D-A382-10	4.81579
TCGA-DD-AAD5-01A-11D-A40R-10	4.65789
TCGA-DD-AAW3-01A-11D-A40P-10	3.34211
TCGA-ZP-A9D4-01A-11D-A36X-10	2.52632
TCGA-G3-A25T-01A-11D-A16V-10	1.78947
TCGA-CC-A3M9-01A-11D-A20W-10	4.05263
TCGA-DD-AADE-01A-11D-A40R-10	4.23684
TCGA-DD-AADI-01A-11D-A40R-10	3.07895
TCGA-G3-AAV7-01A-11D-A382-10	3.07895
TCGA-DD-AAD0-01A-11D-A40R-10	3.68421
TCGA-DD-AADM-01A-11D-A40R-10	5.94737
TCGA-DD-AACY-01A-11D-A40R-10	2.57895
TCGA-EP-A3RK-01A-11D-A22F-10	1.86842
TCGA-DD-A1E9-01A-21D-A152-10	2
TCGA-DD-A4ND-01A-11D-A25V-10	1.73684
TCGA-UB-A7MF-01A-11D-A33K-10	3.42105
TCGA-GJ-A3OU-01A-31D-A382-10	1.42105
TCGA-ZS-A9CG-01A-11D-A36X-10	2.63158
TCGA-DD-AACQ-01A-11D-A40R-10	7.42105
TCGA-G3-A25Y-01A-11D-A16V-10	2.07895
TCGA-DD-AAD3-01A-11D-A40R-10	2.31579
TCGA-DD-A4NO-01A-11D-A28X-10	1.71053
TCGA-FV-A2QR-01A-11D-A20W-10	3.94737
TCGA-DD-AAE2-01A-11D-A40R-10	3.36842
TCGA-DD-AADP-01A-11D-A38X-10	3.39474
TCGA-CC-A5UE-01A-11D-A28X-10	4.65789
TCGA-RC-A7SB-01A-21D-A34Z-10	2.18421
TCGA-DD-AACT-01A-11D-A40R-10	7.18421
TCGA-CC-A3MB-01A-11D-A20W-10	2.13158
TCGA-DD-A73G-01A-22D-A32G-10	3.60526
TCGA-K7-AAU7-01A-11D-A382-10	2.44737
TCGA-DD-AAE1-01A-11D-A40R-10	1.78947
TCGA-DD-A73C-01A-12D-A33K-10	2.65789
TCGA-DD-A4NI-01A-11D-A27I-10	4.34211
TCGA-DD-A73D-01A-12D-A32G-10	2.34211
TCGA-2Y-A9HA-01A-11D-A38X-10	4.94737
TCGA-DD-AADF-01A-11D-A40R-10	7.76316
TCGA-DD-A115-01A-11D-A12Z-10	2.94737
TCGA-G3-AAV5-01A-11D-A36X-10	3.05263
TCGA-2Y-A9H0-01A-11D-A382-10	3
TCGA-G3-A25W-01A-11D-A16V-10	2.60526
TCGA-FV-A3I0-01A-11D-A22F-10	2.81579
TCGA-CC-A3MA-01A-11D-A20W-10	1.63158
TCGA-DD-A1EJ-01A-11D-A152-10	2.02632
TCGA-DD-AAD1-01A-11D-A40R-10	3.84211
TCGA-3K-AAZ8-01A-12D-A38X-10	4.71053
TCGA-DD-AADL-01A-11D-A40R-10	4.36842
TCGA-DD-AADV-01A-11D-A38X-10	2.94737
TCGA-G3-A7M5-01A-11D-A33Q-10	6.63158
TCGA-DD-AACI-01A-11D-A40R-10	11.4474
TCGA-BD-A2L6-01A-11D-A20W-10	2.73684
TCGA-XR-A8TD-01A-12D-A38X-10	1.86842
TCGA-ZS-A9CE-01A-11D-A36X-10	4.13158
TCGA-GJ-A9DB-01A-11D-A36X-10	3.13158
TCGA-CC-A3MC-01A-11D-A22F-10	3.28947
TCGA-RC-A6M5-01A-11D-A32G-10	0.421053
TCGA-MR-A8JO-01A-12D-A35Z-10	0.763158
TCGA-ED-A459-01A-11D-A25V-10	4.63158
TCGA-DD-AAEA-01A-11D-A40R-10	6.31579
TCGA-ED-A7PX-01A-51D-A34Z-10	1.13158
TCGA-DD-AAW2-01A-11D-A40P-10	4.71053
TCGA-CC-5258-01A-01D-A12Z-10	4.52632
TCGA-MI-A75I-01A-11D-A32G-10	6.07895
TCGA-DD-AADS-01A-11D-A40R-10	4.97368
TCGA-ZP-A9CY-01A-11D-A382-10	2.78947
TCGA-ED-A82E-01A-11D-A34Z-10	1.10526
TCGA-RC-A7S9-01A-11D-A33Q-10	2
TCGA-BC-A69H-01A-11D-A30V-10	4.63158
TCGA-KR-A7K0-01A-12D-A33Q-10	3.52632
TCGA-G3-AAV1-01A-11D-A382-10	2
TCGA-KR-A7K2-01A-12D-A33Q-10	2
TCGA-CC-A7IL-01A-11D-A33Q-10	3.92105
TCGA-G3-AAUZ-01A-11D-A382-10	2.71053
TCGA-DD-A4NQ-01A-21D-A28X-10	2.68421
TCGA-MI-A75H-01A-11D-A32G-10	4.63158
TCGA-ED-A8O5-01A-11D-A35Z-10	4.47368
TCGA-DD-AAD2-01A-11D-A40R-10	2.55263
TCGA-FV-A23B-01A-11D-A16V-10	2.94737
TCGA-DD-AADW-01A-11D-A38X-10	1.47368
TCGA-BD-A3EP-01A-11D-A22F-10	3.21053
TCGA-DD-AAVW-01A-11D-A40R-10	1.07895
TCGA-FV-A495-01A-11D-A25V-10	3.05263
TCGA-DD-A1EC-01A-21D-A12Z-10	0.947368
TCGA-DD-AACB-01A-11D-A40R-10	3.84211
TCGA-XR-A8TC-01A-11D-A35Z-10	1.76316
TCGA-ED-A5KG-01A-11D-A27I-10	0.105263
TCGA-CC-A7IG-01A-11D-A33K-10	5.18421
TCGA-ZP-A9D2-01A-11D-A382-10	2.10526
TCGA-DD-AADJ-01A-11D-A40R-10	2.26316
TCGA-UB-AA0U-01A-11D-A382-10	2.92105
TCGA-2Y-A9GX-01A-11D-A382-10	1.36842
TCGA-DD-AACM-01A-11D-A40R-10	1.94737
TCGA-DD-AAD8-01A-11D-A40R-10	4.28947
TCGA-CC-A9FU-01A-11D-A36X-10	1.76316
TCGA-DD-AAE7-01A-11D-A40R-10	8.23684
TCGA-DD-AACL-01A-11D-A40R-10	10.6842
TCGA-DD-A119-01A-11D-A12Z-10	1.86842
TCGA-DD-AACK-01A-11D-A40R-10	4.94737
TCGA-HP-A5N0-01A-11D-A28X-10	4.34211
TCGA-DD-A11B-01A-11D-A12Z-10	1.97368
TCGA-RC-A7SF-01A-11D-A34Z-10	2.71053
TCGA-CC-A7IK-01A-12D-A33Q-10	10.5263
TCGA-UB-A7ME-01A-11D-A33K-10	3
TCGA-DD-A113-01A-11D-A12Z-10	4.42105

## Sheet: S3
Table S3: The genes and corresponding modules after WGCNA.
genes	moduleColor
LIMCH1	blue
DPM3	blue
CCDC61	blue
ATF7IP2	blue
RAPGEF5	blue
CHSY1	blue
IRF2BPL	blue
AC005586.2	blue
HINT3	blue
ACVRL1	blue
MMRN2	blue
AC002456.1	blue
BCL2	blue
PGF	blue
PLA2G4A	blue
ID4	blue
LRRC32	blue
PAM	blue
HSPB7	blue
FAM129B	blue
ECSCR	blue
FIBIN	blue
CCDC106	blue
WISP2	blue
DDX51	blue
AL451165.2	blue
LRTOMT	blue
EGR2	blue
HYAL2	blue
AC012645.1	blue
AL031665.2	blue
CHCHD4	blue
RIN2	blue
IL33	blue
MXRA8	blue
MOB1A	blue
PDE4D	blue
MYLIP	blue
RAP2B	blue
KLF15	blue
STOM	blue
GNG11	blue
ARHGAP18	blue
HSPG2	blue
FOXF1	blue
MPRIP	blue
ARHGEF25	blue
MYADM	blue
DCLK1	blue
THBS2	blue
RPA3	blue
ARMCX2	blue
GPR4	blue
PLVAP	blue
UQCC1	blue
EDIL3	blue
RGS5	blue
PTGIR	blue
FAM102B	blue
CDV3	blue
CHD3	blue
SPON1	blue
CST2	blue
FAP	blue
EMP1	blue
ST7-AS1	blue
TMEM132C	blue
ERG	blue
GSTP1	blue
CMTM3	blue
ELAC1	blue
PREX1	blue
IFNAR1	blue
PLXDC2	blue
SEM1	blue
CD93	blue
ACTN1	blue
RFLNA	blue
FBXO44	blue
SLC35C2	blue
ROBO4	blue
AC015917.2	blue
TMEM223	blue
MIR503HG	blue
EGFL7	blue
ARRDC2	blue
NRP2	blue
WBP1	blue
GAL	blue
GEM	blue
FEZ2	blue
PLEKHO2	blue
HSPB11	blue
NOTCH4	blue
CCDC8	blue
PRRX1	blue
KANK3	blue
TRIP12	blue
CYYR1	blue
MSRB3	blue
SSBP1	blue
IGFBP6	blue
CCDC80	blue
SOX17	blue
ATPAF2	blue
MTX1	blue
SOX21	blue
LIN37	blue
LOXL2	blue
PDPN	blue
MORF4L1P1	blue
TPM4	blue
MEIS3	blue
PEX10	blue
HEPH	blue
RAC3	blue
CXorf36	blue
SLC35B4	blue
EIF2B5	blue
LUZP1	blue
OLFM1	blue
TIMP3	blue
MRTFA	blue
VGLL4	blue
SEMA6B	blue
PDE5A	blue
TANC1	blue
AC010719.1	blue
SPEG	blue
MORF4L1	blue
GCHFR	blue
PLXND1	blue
FBLN2	blue
LPAR1	blue
COL6A2	blue
PMP22	blue
TGFB1I1	blue
BICD2	blue
AC009309.1	blue
ICAM1	blue
CTTNBP2NL	blue
HTRA3	blue
SELENOO	blue
NFYC	blue
TBX2	blue
AC147067.1	blue
TSPAN18	blue
B3GAT3	blue
MIR210HG	blue
VASH1	blue
UNC5B	blue
NDUFA2	blue
MAP1A	blue
JAM2	blue
SNAI1	blue
CMC1	blue
PTGIS	blue
MORN2	blue
KRT18	blue
TGFB3	blue
PLAGL1	blue
ANK3	blue
SH2B3	blue
CD34	blue
PLA2G5	blue
MIGA2	blue
PCDHGC3	blue
ZNHIT1	blue
AP005018.2	blue
RASGRP3	blue
TNS1	blue
ACOT8	blue
WWTR1	blue
RTL6	blue
CALHM2	blue
SLIT3	blue
RUNX1	blue
PEAR1	blue
DYNC1I2	blue
PMF1-BGLAP	blue
NRIP2	blue
NUDT11	blue
CECR2	blue
GLT8D2	blue
CALCRL	blue
RHOJ	blue
FMC1	blue
SLC24A3	blue
ENTPD1	blue
NAA60	blue
LHFPL6	blue
SYT11	blue
CETN3	blue
EDNRA	blue
SDHAF3	blue
ROCK1	blue
FBXO42	blue
NOS3	blue
ISLR	blue
NUMBL	blue
GEMIN8P4	blue
AC087741.2	blue
HSPA12B	blue
RPP25L	blue
ACTB	blue
SMDT1	blue
MBNL1	blue
ABCB6	blue
GPRC5C	blue
EOGT	blue
LINC01116	blue
OSBPL8	blue
EFEMP2	blue
SUSD5	blue
AC092803.2	blue
PODN	blue
PIK3AP1	blue
AC020910.4	blue
IGHE	blue
NDUFAF7	blue
F2R	blue
IL4R	blue
KCTD12	blue
ELK3	blue
CLEC3B	blue
CTBP2	blue
MRPS15	blue
COASY	blue
SNX6	blue
SH3PXD2B	blue
RCN3	blue
CDR2L	blue
GLI1	blue
C1orf159	blue
MAP1B	blue
COMMD3	blue
COL4A1	blue
SCARA5	blue
LTBP3	blue
HDLBP	blue
RASL11B	blue
TOE1	blue
FRZB	blue
ARHGAP31	blue
GUCY1A1	blue
ALDH1A3	blue
SGCA	blue
ADAMTS15	blue
NTRK2	blue
RAB31	blue
ZNF395	blue
MSN	blue
APTX	blue
HOXB6	blue
IL3RA	blue
KBTBD2	blue
CDC42EP3	blue
EEFSEC	blue
FSTL3	blue
COL10A1	blue
UBBP4	blue
PPP1R14A	blue
WNT2B	blue
ZBTB8OS	blue
HK1	blue
CTGF	blue
ZBTB1	blue
COL12A1	blue
FILIP1L	blue
AC020765.2	blue
HSPB6	blue
CCDC74A	blue
LAMB1	blue
IMMP1L	blue
C1orf198	blue
AKT1S1	blue
C11orf98	blue
RAB12	blue
FJX1	blue
PCGF1	blue
PDLIM3	blue
SLC28A3	blue
HOXB2	blue
URAHP	blue
LRP10	blue
NR2F2	blue
KLF7	blue
PPOX	blue
CPXM1	blue
COL1A2	blue
NXPH3	blue
PTPMT1	blue
FBLIM1	blue
AURKAIP1	blue
ST20	blue
AHNAK	blue
CAMTA1-DT	blue
SNX9	blue
ZBTB47	blue
ANXA11	blue
NFS1	blue
DDX3X	blue
UQCC3	blue
EPB41L2	blue
RALB	blue
COL5A2	blue
HNF4A	blue
AC108134.4	blue
ZDHHC1	blue
MYL9	blue
AP001830.1	blue
CD200	blue
UACA	blue
SS18L1	blue
FAM129A	blue
RERG	blue
CLEC14A	blue
S1PR1	blue
F3	blue
MAMDC2	blue
TC2N	blue
APOPT1	blue
KIF17	blue
FMNL3	blue
AFAP1L1	blue
SFXN5	blue
ELP6	blue
DPYSL3	blue
ADTRP	blue
2021-09-08	blue
COL3A1	blue
SCNN1B	blue
POLR2A	blue
PCBP3	blue
QPCTL	blue
COL4A2	blue
F2RL1	blue
ZNF747	blue
KMT2E-AS1	blue
SSPN	blue
ADCY5	blue
FGD5	blue
SH2D3C	blue
DCLK2	blue
ADAMTS2	blue
CSTF1	blue
PDLIM7	blue
PLEKHG5	blue
FUT6	blue
ZNF837	blue
SWAP70	blue
TUBB6	blue
OSMR	blue
TUBA1A	blue
CHAC2	blue
IL34	blue
AP1S1	blue
ZNF212	blue
RASL12	blue
ENDOD1	blue
MACF1	blue
LINC01023	blue
PPP1R12B	blue
CILP2	blue
AL355877.1	blue
EMC8	blue
CDH5	blue
MATN3	blue
WDR24	blue
RARG	blue
LZTS1	blue
ITM2C	blue
AC008608.2	blue
TAF6L	blue
PHLDB1	blue
TMEM9B	blue
TCN2	blue
ANTXR1	blue
JPH2	blue
AC026369.2	blue
PAK2	blue
PMAIP1	blue
AP002748.3	blue
SH3GLB1	blue
GAS1	blue
PIN4	blue
MYH11	blue
SULF1	blue
NFATC1	blue
MYCT1	blue
NRP1	blue
ADAMTS4	blue
NT5C3B	blue
PAK5	blue
PGM2L1	blue
ITPKB	blue
COL16A1	blue
PPP1R3E	blue
FZD1	blue
FCHSD2	blue
SPX	blue
MAP4K5	blue
MXRA5	blue
PALLD	blue
EBP	blue
TMEM173	blue
SFRP4	blue
KDR	blue
GJA4	blue
MEF2C	blue
RIMKLB	blue
ERCC2	blue
SMOC2	blue
MTFR1L	blue
SH2B2	blue
JAK1	blue
CPT1C	blue
AC091390.4	blue
SNTB2	blue
THAP7	blue
MAGIX	blue
DPT	blue
DBN1	blue
NAIF1	blue
EGFLAM	blue
CRISPLD1	blue
LEFTY2	blue
LRG1	blue
RNF145	blue
RELL1	blue
CAVIN1	blue
AP002360.1	blue
GGT5	blue
AMT	blue
PLAU	blue
PARS2	blue
HSPA8	blue
TNKS2	blue
SPRY1	blue
EHD4	blue
SOD3	blue
LMOD1	blue
PTPRM	blue
CERCAM	blue
DDX21	blue
CAMK1G	blue
SFTA2	blue
PLBD2	blue
F10-AS1	blue
CNRIP1	blue
GABRP	blue
LAMA2	blue
IGFBP7	blue
AC008915.2	blue
FHOD1	blue
AL606752.1	blue
EPHA3	blue
PDE6B	blue
PLPP4	blue
ARHGAP23	blue
TCEA3	blue
ATAD3A	blue
SPDYE12P	blue
LIN52	blue
GJA1	blue
TPRA1	blue
GPBAR1	blue
2021-09-07	blue
AXL	blue
PSMD9	blue
B4GALT1	blue
FPR3	blue
PLN	blue
LAMC3	blue
RAI2	blue
AC027307.2	blue
CYTH3	blue
KCTD10	blue
NPRL2	blue
IZUMO4	blue
NDUFA5	blue
ATP8B1	blue
NID2	blue
CASC8	blue
PDLIM4	blue
CLEC11A	blue
SMAD7	blue
KCNS3	blue
AL137002.1	blue
CDH13	blue
AC006059.1	blue
RBM3	blue
ADGRL4	blue
SFRP2	blue
CRIP2	blue
CLIP3	blue
HEMK1	blue
TMUB2	blue
LUC7L2	blue
MYO6	blue
RAMP2	blue
DOCK6	blue
PALD1	blue
ARF6	blue
KCNF1	blue
EIF2B4	blue
ZCCHC17	blue
CDK17	blue
TLN1	blue
TMEM222	blue
AC002467.1	blue
RIPOR1	blue
HSPA2	blue
ADCY3	blue
COQ5	blue
HOXB5	blue
CPEB1	blue
NOX1	blue
MTFMT	blue
BAZ1A	blue
ARAP3	blue
COL8A1	blue
FZD2	blue
OGN	blue
PROCR	blue
PDGFB	blue
PCDH12	blue
PIP4K2A	blue
FXYD6	blue
F8A1	blue
BST1	blue
CALY	blue
EMILIN1	blue
AFAP1L2	blue
FMOD	blue
C11orf96	blue
MFGE8	blue
ADAMTS1	blue
SPTLC2	blue
SHISA3	blue
MRPS11	blue
ADGRA2	blue
SSH1	blue
SPARC	blue
PLAC9	blue
ADGRF5	blue
ADAM19	blue
GEMIN6	blue
C16orf89	blue
LTBP2	blue
PPP1R9B	blue
ZSCAN21	blue
LDLRAD3	blue
TM9SF3	blue
CYBRD1	blue
MMP19	blue
MEGF6	blue
PERP	blue
RAB11FIP5	blue
GPATCH3	blue
BLOC1S1	blue
COL14A1	blue
MCL1	blue
NCK1-DT	blue
SMTN	blue
PYGM	blue
ENG	blue
ELMSAN1	blue
SUSD6	blue
MBLAC1	blue
PIK3IP1	blue
GNA13	blue
SERINC1	blue
PRKCZ	blue
TM4SF18	blue
PTMS	blue
KDM6B	blue
MFAP4	blue
COL15A1	blue
TCF4	blue
ALG6	blue
MFAP2	blue
ARHGEF3	blue
MIR148A	blue
TIMM8A	blue
DOCK1	blue
LMCD1	blue
SYNPO2	blue
LUM	blue
SMIM27	blue
AFAP1	blue
AC099522.2	blue
IGFBP5	blue
PRKX	blue
SCGB1B2P	blue
SWI5	blue
HSPB2	blue
DACT1	blue
HDAC8	blue
AL096828.3	blue
RITA1	blue
FAR2	blue
ALKBH4	blue
MN1	blue
PFKM	blue
IPO13	blue
LY6E	blue
KIF1BP	blue
UCN	blue
TMEM51	blue
ADAMTS9	blue
BAG3	blue
PPP1CB	blue
PDZD4	blue
FLT4	blue
MARVELD1	blue
NCEH1	blue
PACS1	blue
STX7	blue
GIMAP8	blue
KRT23	blue
MIR146B	blue
ID3	blue
SCAF11	blue
MMP14	blue
TMEM120B	blue
OLFML2A	blue
TMEM234	blue
KIRREL1	blue
FAM83E	blue
VCL	blue
FUT8	blue
LTBP1	blue
IGFN1	blue
COX7A1	blue
AGAP2-AS1	blue
BTBD10	blue
VCAN	blue
MYH9	blue
EPAS1	blue
GNB4	blue
FOXS1	blue
NDUFB6	blue
POMT1	blue
CASQ2	blue
ARHGAP5-AS1	blue
HIVEP2	blue
SLC25A38	blue
PARVA	blue
TXNIP	blue
SPTBN1	blue
VNN1	blue
MYOF	blue
PIK3C2A	blue
AC083902.1	blue
CCM2L	blue
MRVI1	blue
PQLC3	blue
TIMP2	blue
LIMA1	blue
HIC1	blue
BCL6B	blue
DCAKD	blue
DEPP1	blue
CCL11	blue
GRK5	blue
MCAM	blue
AL109811.3	blue
AC005332.5	blue
AL109936.2	blue
AC005076.1	blue
MAPK8IP1	blue
TMEM204	blue
CAB39L	blue
PDE1A	blue
RAB7B	blue
CD248	blue
MGP	blue
TNFAIP6	blue
LAMA4	blue
TMEM87A	blue
KIAA1324L	blue
CSPG4	blue
TPM2	blue
FOXC2	blue
CRISPLD2	blue
ARL6IP5	blue
AC002470.1	blue
SCARF2	blue
ABI3BP	blue
ERICH5	blue
CISD3	blue
AC104083.1	blue
MOXD1	blue
MSR1	blue
SLIT2	blue
ACTR2	blue
BMP5	blue
COL11A1	blue
LINC01534	blue
BMPR2	blue
ENC1	blue
ZBTB4	blue
CCDC51	blue
NEXN	blue
COMP	blue
AL133353.1	blue
LMO2	blue
FOXF2	blue
GOLPH3	blue
KLF2	blue
VIM	blue
BET1	blue
SETX	blue
PXDN	blue
AC012603.1	blue
TNFRSF21	blue
TBC1D1	blue
AL604028.1	blue
LINC02062	blue
MECOM	blue
SOX18	blue
TF	blue
FSTL1	blue
AC093278.2	blue
MEF2A	blue
RBMS2	blue
FKBP9	blue
GFPT2	blue
CEMIP	blue
HEG1	blue
IER3	blue
CALD1	blue
2021-09-11	blue
ANKRD50	blue
CYP1B1	blue
RPUSD2	blue
AL589765.4	blue
AEBP1	blue
CLDN5	blue
PRELP	blue
EMCN	blue
COL6A1	blue
EFS	blue
EFEMP1	blue
ZNF213-AS1	blue
RUSC2	blue
LMBRD1	blue
CIAO3	blue
FOXL1	blue
AC073335.2	blue
HRCT1	blue
AC068338.3	blue
DHRS4L2	blue
FASTK	blue
TIE1	blue
LRRC39	blue
COL6A3	blue
LBH	blue
FBLN5	blue
IQGAP1	blue
EFNB2	blue
STMP1	blue
PLXDC1	blue
LOXL1	blue
ADAMTSL2	blue
SMIM10L1	blue
COL8A2	blue
MYH10	blue
C5orf46	blue
AL162411.1	blue
RGS11	blue
NGFR	blue
CPXM2	blue
CALM1	blue
SYNPO	blue
AL161669.3	blue
THAP3	blue
DOK5	blue
FAM198B	blue
CDC42EP5	blue
CH17-340M24.3	blue
FN1	blue
RCC1L	blue
CAB39	blue
FBN1	blue
PODXL	blue
FSCN1	blue
EFNB1	blue
TYW3	blue
SMARCA5	blue
KIF26A	blue
GJA5	blue
CDH19	blue
CYFIP1	blue
NTM	blue
PECAM1	blue
FLT1	blue
LRIF1	blue
SCARF1	blue
ASPN	blue
TAGLN	blue
TOR4A	blue
B3GNT2	blue
CCDC102A	blue
ANGPTL2	blue
VEGFC	blue
SSC5D	blue
GLI2	blue
CYB561A3	blue
TES	blue
USHBP1	blue
P3H3	blue
NFKB1	blue
MMP28	blue
AC007448.3	blue
MMP2	blue
TOB2P1	blue
GRASP	blue
DCHS1	blue
SNX3	blue
ARMCX1	blue
SYDE1	blue
PKD2	blue
LTBP4	blue
STK38L	blue
BOLA1	blue
ARL15	blue
NDUFS5	blue
OLFML2B	blue
AC105052.2	blue
SDR39U1	blue
CSGALNACT1	blue
TEX264	blue
VGLL1	blue
ADCY4	blue
PLAT	blue
RAB11A	blue
AL118516.1	blue
PNMA2	blue
LXN	blue
THBS1	blue
KIF3C	blue
INO80B	blue
ETS1	blue
SASH1	blue
DOCK9	blue
ADRA2A	blue
ZEB1	blue
EHD2	blue
HIPK3	blue
LDB2	blue
DPY30	blue
COL4A4	blue
CDH11	blue
NBR2	blue
SDC4	blue
APTR	blue
ESS2	blue
GABBR1	blue
KCNE4	blue
COL5A1	blue
FNDC1	blue
GUCY1B1	blue
EP300-AS1	blue
TWSG1	blue
TMEM199	blue
EHD3	blue
C7	blue
NPDC1	blue
ZEB2	blue
CCDC3	blue
SLCO3A1	blue
PAN2	blue
TGFBR2	blue
HOXB-AS1	blue
COL1A1	blue
A2M	blue
HYI	blue
PPRC1	blue
SH3PXD2A	blue
DZIP1	blue
CPNE2	blue
PDZRN3	blue
SS18L2	blue
FUT11	blue
NOTCH3	blue
PLEKHG1	blue
ADAM33	blue
TINAGL1	blue
ACTR3	blue
AL132712.1	blue
TRIP11	blue
AL132712.2	blue
TNFSF12	blue
CILP	blue
PRSS23	blue
MARCKS	blue
RUVBL2	blue
ARHGEF15	blue
ADAMTS12	blue
ARHGEF17	blue
AL118558.3	blue
TMEM119	blue
CENPS	blue
PRNP	blue
GIPC3	blue
AKAP13	blue
SMUG1	blue
C20orf194	blue
AC067852.2	blue
ITGBL1	blue
LIN7B	blue
ZNHIT3	blue
AL109917.1	blue
GAS5-AS1	blue
ABHD14A	blue
CD59	blue
AL163051.1	blue
ESAM	blue
CDK5	blue
LSM5	blue
CAMTA1	blue
JAM3	blue
HYI-AS1	blue
TWIST1	blue
GSTK1	blue
HEYL	blue
THY1	blue
RCAN2	blue
LRRC17	blue
RGS12	blue
CSGALNACT2	blue
MAP4	blue
GALNT17	blue
B4GALT5	blue
SRPX2	blue
HECW2	blue
APLNR	blue

## Sheet: S4
Table S4: differentially expressed genes (DEGs) between low- and high- TMB groups
gene	conMean	treatMean	logFC	pValue	fdr
EPB41L4A	0.440389	0.184226	-1.2573	7.76037e-06	0.0003345
IL6	0.423692	0.172117	-1.29963	2.96755e-06	0.000181209
ASNSP1	0.330871	0.684119	1.04798	0.00108116	0.00893496
KRT5	0.686845	0.314135	-1.1286	0.00632425	0.0307967
AC093895.1	0.133724	0.272968	1.02947	4.28289e-05	0.00097782
ID4	2.05974	0.980737	-1.07052	2.12156e-05	0.00063763
IGF2-AS	0.964293	0.366832	-1.39435	8.12879e-05	0.00146986
CECR7	0.119617	0.280644	1.23032	0.000303853	0.00371057
PAGE2B	0.582768	10.7285	4.20239	0.00971389	0.041395
PRSS8	10.5751	4.35632	-1.27949	5.65197e-05	0.00116221
AC245041.1	0.381175	0.135157	-1.49582	0.000990928	0.00841988
WISP2	0.630976	0.202016	-1.64311	1.53701e-05	0.000503223
PMEPA1	6.98488	2.10453	-1.73074	5.76311e-08	2.16914e-05
EGR2	1.06885	0.518261	-1.04431	5.45379e-06	0.000271595
AIF1L	3.31513	1.36241	-1.2829	0.00150963	0.0113097
PTCH2	0.401931	0.158752	-1.34017	0.00469474	0.0250494
TNF	0.345738	0.14854	-1.21883	0.00403946	0.0225787
IGHG2	97.3106	39.8026	-1.28974	0.000473561	0.00506053
PIWIL4	0.739002	0.268167	-1.46244	7.01674e-07	7.76789e-05
DIO3	0.519118	0.193095	-1.42675	8.46259e-08	2.55338e-05
B4GALNT4	1.48742	0.70829	-1.0704	0.00868543	0.0384276
THBS2	9.64285	3.90048	-1.30581	2.98747e-09	4.17919e-06
DLK2	0.541116	1.09231	1.01337	0.00154127	0.0115075
A4GNT	0.463068	0.218019	-1.08677	0.00237117	0.0154525
FAM183A	0.240479	0.526329	1.13005	0.00723575	0.0336963
BACE2	6.20061	3.07083	-1.01378	0.00263772	0.0166145
SPON1	0.962521	0.467058	-1.04322	5.92743e-08	2.16914e-05
POSTN	6.12559	2.36314	-1.37415	8.03837e-06	0.000341561
FAP	0.552957	0.266848	-1.05115	1.52671e-06	0.000120477
EPCAM	32.1957	11.7125	-1.45882	4.9532e-05	0.00107504
ASB9P1	0.300634	0.60768	1.0153	0.00197943	0.0136712
PRSS16	0.546058	0.215426	-1.34186	0.00798107	0.0362386
FGF1	0.489336	0.16537	-1.56513	0.000473561	0.00506053
GSTM5	0.350205	0.111907	-1.6459	9.10501e-05	0.00158031
GSTP1	32.2321	14.9526	-1.1081	1.37932e-05	0.000471665
IRF4	0.568481	0.176944	-1.68382	0.000170607	0.00248138
LINC02241	0.583421	1.20732	1.04919	4.87734e-05	0.0010676
AL691420.1	0.651654	1.37777	1.08016	0.00388142	0.0220324
AC007406.2	0.641399	1.75981	1.45612	5.02258e-06	0.000258486
LINC00355	0.19936	0.427561	1.10075	1.01673e-05	0.000395089
ACTBP8	0.260398	0.594108	1.19001	0.00592746	0.0294137
OMG	0.483391	0.0314793	-3.94072	2.04343e-05	0.000620203
CHST8	0.624679	0.17047	-1.8736	0.00269621	0.0168717
DCN	7.99598	2.97764	-1.4251	2.3083e-09	3.55202e-06
CLDN6	0.0571431	0.417859	2.87037	0.00888229	0.0390678
CYS1	1.68463	0.515586	-1.70814	2.36485e-07	4.36174e-05
AC116351.1	0.477896	0.189171	-1.337	0.000367276	0.00426217
GEM	4.38979	2.14117	-1.03575	2.57967e-06	0.0001654
PAGE4	3.91106	25.9761	2.73155	0.000185101	0.00262917
TGFA	1.9011	0.736791	-1.36751	0.000370041	0.00427171
FAM167A	0.69379	0.275497	-1.33246	0.00148559	0.011206
AC016723.1	0.156705	0.338011	1.10902	0.00102737	0.00864831
IGFBP6	4.36817	2.08524	-1.06682	2.87394e-06	0.000176897
CCDC80	3.43237	1.57973	-1.11952	4.65073e-08	2.04473e-05
SCD5	3.77306	0.468667	-3.0091	1.84191e-06	0.000132446
UNC13D	2.00902	0.837302	-1.26267	0.000863661	0.00764233
IL7R	2.19484	1.0357	-1.08351	1.00538e-06	9.5499e-05
IGHV1-2	11.8839	5.2606	-1.17571	0.0105792	0.0440574
COLEC10	1.65662	0.632641	-1.38879	8.64656e-05	0.00153613
IGHV3-53	5.127	1.29108	-1.98954	0.000192297	0.00268762
OLFM1	0.808635	0.379799	-1.09025	1.24152e-06	0.000108548
PDE5A	0.691892	0.320855	-1.10863	0.00013857	0.00213446
FBLN2	7.25035	2.73668	-1.40562	5.50935e-08	2.16914e-05
TMPRSS13	0.335436	0.070195	-2.2566	5.87407e-05	0.00119336
LINC02315	0.441157	0.955915	1.11559	6.23065e-05	0.00123747
CCL2	10.8207	4.62122	-1.22745	0.00168556	0.0122577
AL021940.1	0.0773894	0.330805	2.09577	0.00374278	0.0214822
BICC1	5.29223	2.40972	-1.13501	0.00144814	0.0110317
PLA2G2D	1.62497	0.705993	-1.20268	0.00553145	0.0281848
HTRA3	3.49024	1.74045	-1.00386	1.01276e-05	0.000394539
SPINT1	17.717	4.28572	-2.04753	5.68117e-05	0.00116562
DCDC2	11.5693	4.28159	-1.43409	0.00460711	0.0246846
PTGIS	1.72622	0.590225	-1.54828	1.39959e-07	3.26317e-05
AC024595.1	0.233499	0.48655	1.05917	2.45135e-05	0.00070398
ANK3	0.449118	0.217199	-1.04808	1.15826e-05	0.00042932
STEAP4	2.07655	0.851842	-1.28553	0.000647486	0.00624281
SDCBP2	7.9075	3.2023	-1.30411	9.01491e-06	0.000370202
SVEP1	0.629266	0.22167	-1.50525	1.19468e-09	2.62624e-06
IGHV3-13	1.96952	0.47087	-2.06444	0.000331396	0.0039685
NPBWR1	0.30646	0.149638	-1.03422	1.60096e-05	0.000515389
INMT	3.42313	1.59461	-1.10211	1.32228e-08	9.24875e-06
IGLV2-23	51.5653	13.3661	-1.94782	0.000113515	0.00183485
MMP7	9.57977	4.49112	-1.09291	0.00159865	0.0118042
LINC01748	0.121485	0.335503	1.46555	0.00620059	0.0303596
SLC24A3	0.658919	0.156924	-2.07003	6.65881e-07	7.52255e-05
SPNS2	4.44195	1.62639	-1.44952	0.000231297	0.00305249
ANOS1	0.301168	0.140879	-1.09612	5.13429e-08	2.07912e-05
TRAT1	0.47928	0.194889	-1.29822	0.000172652	0.00249931
PTHLH	2.02965	0.54512	-1.89658	0.00330577	0.0196793
ISLR	8.17537	3.53975	-1.20763	1.17774e-07	3.09716e-05
AP001189.3	0.495766	0.245518	-1.01383	9.67782e-05	0.00165469
EGR3	0.350475	0.17201	-1.02682	2.01929e-05	0.000614088
KRT81	0.538978	0.146368	-1.88063	0.00145469	0.0110597
WDR86	0.349123	0.14808	-1.23736	0.000476242	0.00507507
WNT7B	0.729141	0.144149	-2.33864	0.00207482	0.0140835
PODN	2.76194	1.10142	-1.32632	5.25581e-09	5.30188e-06
MYO10	1.87493	0.624202	-1.58675	2.59438e-07	4.66796e-05
RIPOR3	0.853453	0.259357	-1.71837	0.000523057	0.00538382
TMEM72	0.546563	0.161067	-1.76273	0.00900588	0.0394373
ANGPTL1	3.04348	1.47545	-1.04457	0.000934819	0.00809055
CTBP2	1.19335	0.584394	-1.03001	5.54863e-09	5.30188e-06
HHIP-AS1	0.39586	0.16171	-1.29159	1.40218e-05	0.000476307
CFAP221	0.427071	0.128505	-1.73265	2.08177e-05	0.000628124
IGLC7	3.3903	1.22416	-1.46962	0.00221314	0.0147491
HS3ST1	0.383036	0.176134	-1.12081	3.68505e-06	0.000210021
CSAG2	0.344586	0.707303	1.03746	0.000466427	0.00501973
SCARA5	0.536369	0.138947	-1.9487	1.09086e-06	9.93265e-05
TMPRSS15	0.291945	1.33657	2.19477	3.61229e-05	0.000893664
FCN3	5.7546	2.16552	-1.41	0.000885738	0.00778397
LTB	11.6004	5.38425	-1.10736	0.000857448	0.00760484
MSMB	0.460216	1.81728	1.98139	0.00632648	0.0307978
BASP1	7.65257	3.25589	-1.23289	1.31081e-07	3.25335e-05
ALDH1A3	0.665761	0.30449	-1.12861	3.34327e-08	1.71488e-05
SGCA	0.815255	0.403899	-1.01326	9.47959e-07	9.2324e-05
SYT9	0.387273	0.163384	-1.24509	0.00104227	0.00872126
LEFTY1	1.30282	0.538212	-1.27538	0.00241	0.0156261
ADAMTS15	0.491573	0.193874	-1.34229	4.82759e-06	0.000253539
NTRK2	0.341313	0.109749	-1.63688	1.06792e-07	2.88542e-05
CDC42BPG	1.34569	0.654914	-1.03897	0.0012117	0.00968102
AC013275.1	1.33024	0.530174	-1.32715	4.07408e-05	0.000949134
SEC14L6	0.76839	0.307486	-1.32132	1.41077e-06	0.000114372
PROM1	1.82996	0.31707	-2.52893	0.000380128	0.00436198
AC005831.1	0.502591	0.249645	-1.0095	1.70311e-07	3.54154e-05
ESRP1	2.77167	0.86487	-1.6802	0.00123897	0.00983758
COL10A1	0.791595	0.177851	-2.1541	9.9387e-06	0.000391143
AC010547.2	1.79156	0.502477	-1.83409	8.64129e-05	0.00153613
PPBP	0.353182	0.0988626	-1.83691	0.000800135	0.00724126
SPINT2	13.677	3.65508	-1.90378	9.2643e-07	9.1384e-05
TUBA3C	1.0021	4.04027	2.01142	0.000955229	0.0082026
SLC16A14	3.10513	1.00097	-1.63325	0.00382116	0.0217939
CCDC74A	0.549551	0.224	-1.29476	0.000986408	0.00839945
CTSK	25.7412	3.90393	-2.72108	3.04159e-05	0.000797342
PROK1	0.0868026	2.53922	4.8705	0.0033599	0.0199084
PKHD1	0.930094	0.270483	-1.78184	4.62324e-05	0.00102958
MUC6	7.00652	1.63525	-2.09918	0.000860017	0.00762324
RGS4	1.25068	0.597296	-1.0662	0.000482552	0.00511399
TMEM130	0.993053	0.0594814	-4.06136	5.90823e-05	0.00119626
SLC28A3	0.412936	0.0399252	-3.37055	1.16159e-05	0.00042932
PRICKLE1	0.283733	0.125817	-1.1732	1.05797e-06	9.80731e-05
LINC01419	4.33728	13.551	1.64354	0.0013652	0.0106046
AC116049.2	0.268291	0.550582	1.03716	1.98219e-09	3.38911e-06
IGLV3-27	6.926	1.98768	-1.80094	0.000381451	0.00436505
ANXA3	1.15656	0.330496	-1.80714	0.000112029	0.00181656
MAGEB17	0.659433	1.67151	1.34186	0.000285965	0.00353449
IGKV1-16	6.97713	3.20285	-1.12328	0.000197098	0.00273672
CLIC6	0.847729	0.3754	-1.17518	0.000371301	0.00427846
MYL9	58.1759	17.7419	-1.71327	1.36674e-05	0.000470502
IGLV5-45	3.97402	0.600753	-2.72575	4.69809e-05	0.00103848
CRHBP	1.80898	0.69203	-1.38627	0.000157737	0.00234745
INS-IGF2	0.312664	0.118409	-1.40084	0.00763274	0.0351499
OVOL1	0.424687	0.188959	-1.16832	0.00429437	0.0235754
SH3YL1	1.92704	0.595439	-1.69436	1.87796e-07	3.80238e-05
PTPN13	0.449975	0.144081	-1.64296	2.76339e-06	0.000172798
CHST4	2.36354	0.763315	-1.6306	0.00475509	0.0252751
FAM163B	0.804263	0.291164	-1.46584	2.77367e-06	0.000172798
TACSTD2	4.69825	0.991408	-2.24457	0.000456039	0.00493505
GALNT12	0.554887	0.275619	-1.00952	0.000566613	0.00569974
PLAC8	0.846452	0.414841	-1.02887	4.80626e-05	0.00105655
RAB25	8.00431	0.468589	-4.09438	0.00670179	0.0320769
PNCK	0.608183	1.31234	1.10957	0.0116051	0.0471107
DCAF4L2	2.266	4.5351	1.00098	0.00457814	0.024607
ENDOD1	3.8434	1.73699	-1.1458	5.46803e-07	6.69486e-05
ITGB8	0.394169	0.124847	-1.65865	0.000527477	0.00541844
TFPI2	1.39132	0.561802	-1.30832	0.000368628	0.00426821
EVA1C	1.90715	0.832691	-1.19557	0.000298232	0.00365382
AC010894.3	0.119086	0.292966	1.29873	0.000200278	0.00276318
HRASLS2	1.31967	3.499	1.40677	0.000460116	0.00496512
KRT19	21.3597	7.41216	-1.52693	0.00393489	0.0222692
ANTXR1	3.06868	1.45686	-1.07475	8.80153e-07	8.9104e-05
FABP7	0.00794539	0.783429	6.62354	0.00038784	0.00441922
GAS1	0.793551	0.37857	-1.06776	1.10153e-08	8.07162e-06
IGHV3-33	8.65424	4.17457	-1.05178	0.00180749	0.0129006
SULF1	3.08274	1.1265	-1.45236	3.68918e-05	0.00090253
AC090809.1	0.281732	0.657693	1.22309	0.000492244	0.00518812
UCA1	2.85802	0.45845	-2.64018	0.00559506	0.0284022
RPL18P13	0.361477	0.768526	1.08819	5.25296e-05	0.00111802
CTAG2	2.34133	9.71161	2.05238	6.54605e-06	0.000300809
CFTR	3.86498	0.294523	-3.71401	0.00343311	0.0201868
HAND2	1.11948	0.30158	-1.89222	9.75929e-09	7.5088e-06
SLC30A3	0.139221	0.688621	2.30634	0.00798652	0.0362527
GPR27	0.462706	0.190639	-1.27925	1.35792e-05	0.000469401
SPIB	0.85221	0.252271	-1.75623	0.00181079	0.0129141
SFRP4	2.26207	0.870567	-1.37762	4.23103e-05	0.000968855
IGHG4	41.7239	17.7143	-1.23596	0.000245331	0.0031724
CDCP1	1.17924	0.581033	-1.02116	0.000911609	0.00794778
AK8	0.414684	0.195239	-1.08677	0.000993395	0.00843228
CKMT2	3.01614	1.23336	-1.29011	0.000475345	0.00506905
LINC02544	0.283456	0.130115	-1.12334	0.00115332	0.00935544
AP000757.2	0.936367	0.384366	-1.2846	1.96348e-05	0.000598297
KRT7	25.755	6.19823	-2.05492	2.1892e-05	0.000650335
PTGS2	0.310407	0.109638	-1.50141	6.48678e-06	0.000300658
GGT5	5.67885	2.79905	-1.02066	3.64241e-08	1.75154e-05
WNK2	1.8788	0.890709	-1.07679	0.000585961	0.00582871
LINC00958	0.136988	0.313953	1.1965	0.00221636	0.0147642
ITGB1-DT	2.16621	0.957653	-1.1776	0.00538473	0.0275744
SOD3	13.3901	5.37018	-1.31812	1.37302e-05	0.000470556
IGLV2-11	24.5785	7.86546	-1.64379	0.000347214	0.00412582
CAMK1G	0.50686	0.154133	-1.71741	0.0112361	0.0460822
SFTA2	0.572247	0.0571681	-3.32336	0.000204414	0.00279859
AC245041.2	0.812226	0.199171	-2.02787	0.00298275	0.0182065
CRTAC1	2.97128	0.0838941	-5.14637	0.0117118	0.0474018
MAGEA6	2.64621	7.03999	1.41165	0.00067116	0.00642445
GABRP	1.57161	0.0787895	-4.3181	6.63264e-06	0.000302858
LAMA2	1.45193	0.648685	-1.16238	8.23312e-07	8.56022e-05
MAGEC1	0.673736	1.63567	1.27963	0.00012827	0.0020141
VEPH1	0.871292	0.268606	-1.69767	0.0102322	0.0429613
LAMC2	2.62855	0.509148	-2.36811	6.52321e-05	0.00126581
EPHA3	1.11462	0.520451	-1.09872	3.4141e-07	5.20645e-05
SMPD3	0.480684	0.196742	-1.28879	0.0117061	0.0473941
CXCL12	9.94973	4.83104	-1.04232	2.23664e-10	1.93051e-06
AF131215.6	0.36241	0.1435	-1.33657	1.33578e-05	0.0004661
AL035446.1	0.9912	2.30805	1.21942	0.0116301	0.0471953
IGLV3-10	17.5246	4.41989	-1.9873	0.000142725	0.00217883
KCNJ16	0.755012	0.108372	-2.80051	0.00275715	0.017163
SYT8	2.33559	0.807861	-1.53161	0.00628961	0.0306863
SEL1L3	7.84078	3.65649	-1.10054	0.000794664	0.00720158
GPBAR1	1.02011	0.4454	-1.19554	3.64947e-06	0.000208766
PLN	1.66877	0.33385	-2.32151	9.69892e-07	9.3297e-05
CLSTN2	0.402704	0.0849242	-2.24547	0.000110654	0.0018076
CCL22	0.356504	0.164695	-1.11413	5.53115e-06	0.000273512
MAGEA1	3.42254	7.73836	1.17696	9.61696e-06	0.000380654
TRPV4	2.89974	1.13102	-1.3583	1.1875e-07	3.09716e-05
ADAMDEC1	1.1435	0.53488	-1.09617	0.000103898	0.00173604
PAGE1	1.19594	20.0073	4.06431	5.37431e-05	0.00112978
ALDH3A1	18.7914	66.6537	1.82661	0.00518788	0.0268709
MIR325HG	0.16133	0.343675	1.09103	0.0056948	0.0286753
KAAG1	0.829634	0.338606	-1.29287	0.00916624	0.0398672
BX640514.2	0.477089	0.173001	-1.46347	0.000454233	0.00492929
SLC34A2	10.3629	0.823881	-3.65285	0.000125886	0.0019868
IGHV4-31	9.91113	2.51949	-1.97592	6.53278e-05	0.00126608
EDAR	0.482996	0.194322	-1.31356	0.00281721	0.0174522
AC016735.1	3.14424	1.34006	-1.23042	0.00197352	0.0136488
GABRA3	0.12338	0.413131	1.74349	4.53796e-05	0.00101793
SCTR	5.40895	0.518843	-3.38198	2.73632e-06	0.000171863
OGN	1.18977	0.457205	-1.37977	3.28833e-07	5.20645e-05
IGHV4-28	2.19869	0.84716	-1.37594	3.78235e-05	0.000911969
KAZN	0.313049	0.13422	-1.22178	5.73076e-07	6.83604e-05
FMOD	6.23329	2.84108	-1.13355	2.61207e-08	1.38602e-05
IGKV1D-8	0.985594	0.328393	-1.58557	0.00754118	0.0347935
LUCAT1	0.351635	0.794166	1.17536	0.00703257	0.0330636
SLC25A36	0.869373	0.425258	-1.03164	1.36321e-06	0.000112177
LINC02588	0.1323	0.269463	1.02627	1.3472e-05	0.000468269
SHISA3	1.12994	0.511015	-1.14481	9.03934e-07	9.09133e-05
AP000593.3	0.924924	2.12766	1.20186	0.00435736	0.023777
IAPP	0.0751736	0.454352	2.59551	0.0103816	0.0433989
MT1M	46.0446	12.6983	-1.8584	0.00842874	0.0376274
PLAC9	6.14174	2.24034	-1.45493	0.000234048	0.00306774
LTBP2	5.06853	2.12467	-1.25433	2.07282e-08	1.18135e-05
KRT7-AS	0.406785	0.184681	-1.13923	0.00195523	0.0135588
COL14A1	4.30004	1.85275	-1.21468	4.94931e-08	2.05838e-05
AP000757.1	0.462684	0.0831722	-2.47585	4.10775e-08	1.85912e-05
IGHV3-72	1.45485	0.553458	-1.39432	0.000125436	0.00198378
CYP1A1	10.1415	26.041	1.36052	5.62481e-06	0.000274808
SIGLEC8	0.300699	0.146403	-1.03838	3.91972e-05	0.000931194
IGLV3-21	26.5204	12.2742	-1.11148	0.000113473	0.00183485
B3GNT7	1.93333	0.550091	-1.81334	6.87784e-05	0.00131148
LINC02476	0.348831	0.705708	1.01654	1.76104e-05	0.000550789
LUM	21.1976	8.47739	-1.32221	4.4779e-09	5.30046e-06
IGHV3-20	1.77925	0.43976	-2.01648	0.00212226	0.0142858
IGFBP5	20.7008	9.6641	-1.09898	1.21291e-05	0.000441234
HSPB2	0.500212	0.209161	-1.25792	8.06938e-05	0.00146275
TMC4	11.1347	2.55283	-2.12489	0.00517194	0.0268237
IGHV1-69	5.59229	2.0484	-1.44894	0.00431822	0.0236336
FA2H	1.21341	0.115928	-3.38776	0.00214794	0.0143957
AC004540.2	0.857137	0.279514	-1.6166	0.0118302	0.0476342
PLXNB3	0.721725	0.290515	-1.31284	0.000170946	0.00248176
LYPD2	0.482869	0.118764	-2.02354	0.00103307	0.0086693
CCL19	25.0153	9.02822	-1.4703	5.39577e-05	0.00113274
ITIH5	3.5937	0.936885	-1.93953	4.932e-05	0.00107498
C6orf132	1.00003	0.337939	-1.5652	0.000217994	0.00293225
AL163953.1	0.25409	0.550033	1.11418	0.00124881	0.00990547
C1QTNF1	9.33202	4.57245	-1.02922	6.04152e-06	0.000286935
CXCL6	6.43224	2.25075	-1.51491	0.00337877	0.0199968
LINC01194	0.174433	0.382821	1.134	0.000440789	0.00482423
SLCO4A1	0.785971	0.316344	-1.31298	0.000244395	0.00316562
MARCO	2.67875	0.843453	-1.66718	0.00533473	0.0274472
IGFN1	1.18063	0.0820396	-3.84709	0.00144802	0.0110317
TNXB	0.726016	0.327333	-1.14924	6.32598e-07	7.26449e-05
TSPAN15	10.2172	4.80274	-1.08908	0.00354932	0.0207196
COX7A1	11.165	2.83296	-1.9786	0.00238776	0.0155164
KCNK5	6.01382	2.33891	-1.36245	0.00181724	0.0129282
VCAN	4.01559	1.45065	-1.46892	7.45724e-08	2.44153e-05
HCG14	0.194494	0.411396	1.0808	6.51682e-06	0.000300809
GDF2	0.627856	0.0985167	-2.67199	0.000229041	0.00303312
IGLV2-8	5.20999	2.1564	-1.27266	0.00188478	0.0132072
SRARP	0.262115	0.745446	1.5079	0.00471449	0.0251287
HBE1	0.190837	0.56662	1.57004	0.0117068	0.0473941
MYOF	2.75526	1.32303	-1.05834	1.77168e-05	0.000551874
CSAG1	2.7646	6.80442	1.2994	7.59799e-05	0.00140358
MRVI1	1.03589	0.500454	-1.04957	1.28303e-06	0.000109079
PRSS22	1.90227	0.152937	-3.63671	5.71514e-06	0.000276555
AHNAK2	0.568284	0.282519	-1.00826	0.00122448	0.00976345
SLC4A3	0.918845	0.388346	-1.24248	3.88554e-06	0.000215851
RAB36	0.5182	0.154346	-1.74735	5.44346e-05	0.0011381
CSAG3	0.656966	1.33833	1.02654	0.000366978	0.00426193
TNFAIP6	0.857656	0.372153	-1.2045	0.000259057	0.00330454
FOXC2	0.434568	0.160041	-1.44115	4.07615e-05	0.000949134
CRISPLD2	2.9489	1.4373	-1.03682	1.87097e-09	3.38911e-06
AL158819.1	0.259373	0.930716	1.84331	0.00017325	0.00250091
AC037198.1	0.295316	0.143392	-1.04229	0.0017122	0.0123871
COMP	1.76692	0.52798	-1.74268	6.23238e-05	0.00123747
MITF	0.879372	0.414643	-1.08461	0.00399575	0.0224568
PRR15L	7.96203	3.53165	-1.1728	0.0102853	0.0430785
IGKV3D-20	6.42665	1.00281	-2.68001	0.000191502	0.00268138
HUNK	1.01019	0.399376	-1.3388	6.64814e-05	0.00128358
RHOV	2.3015	0.404983	-2.50664	0.0109845	0.0453191
ASB4	0.322921	0.720424	1.15766	2.08064e-06	0.000144581
SPINT1-AS1	1.59576	0.610095	-1.38714	0.000986887	0.00839945
MST1R	0.984781	0.412855	-1.25417	0.00501342	0.0263119
AEBP1	29.6747	9.06553	-1.71077	5.85729e-09	5.30188e-06
LINC02163	0.674305	1.35234	1.00399	1.6193e-07	3.4608e-05
PRELP	4.69013	1.73041	-1.43852	5.31955e-09	5.30188e-06
EFEMP1	11.5494	4.79407	-1.2685	6.39395e-08	2.16914e-05
SNAP25	2.54565	0.948801	-1.42386	0.0030675	0.0186351
AL390719.2	0.503791	0.234993	-1.1002	0.00041892	0.00465104
IGLV2-18	1.40544	0.468219	-1.58577	0.000242482	0.00315411
IGLV1-40	41.8381	18.786	-1.15516	2.48423e-05	0.000709228
HOXB13	0.166226	0.426648	1.3599	0.01223	0.0487049
IGLV4-69	17.2376	5.66417	-1.60562	0.00167905	0.0122215
ABR	2.1302	0.963599	-1.14448	2.30542e-07	4.36174e-05
HOPX	0.604942	0.246258	-1.29663	7.19749e-06	0.000317349
EPS8L1	1.45046	0.469812	-1.62636	0.0010006	0.00846006
GPRC5A	0.810687	0.09319	-3.1209	0.000742868	0.00688215
MAGEA12	1.69205	4.51497	1.41595	1.07077e-05	0.000410734
LINC02413	0.113099	0.555051	2.29503	0.00353777	0.0206836
LDHB	16.808	8.17045	-1.04066	4.91083e-05	0.00107188
ASPN	8.25633	4.12322	-1.00173	1.11889e-06	0.000100687
OMD	0.313824	0.128796	-1.28487	1.58035e-07	3.42513e-05
IGHV3-66	4.09797	1.01908	-2.00764	0.00551324	0.0281013
MAGEC2	2.64392	7.28643	1.46253	8.74443e-07	8.9104e-05
SSC5D	0.593139	0.253016	-1.22914	1.36951e-07	3.26317e-05
GLI2	0.524823	0.0832817	-2.65576	9.24921e-08	2.63968e-05
PDGFD	4.86802	1.49742	-1.70085	0.00184846	0.0130657
CAPN13	0.445997	0.134333	-1.73122	4.16027e-05	0.000962681
ALKAL2	1.70396	0.115487	-3.88309	2.63324e-10	1.93051e-06
TMEM255A	0.518794	0.241765	-1.10156	0.0108341	0.0448159
TNFSF15	0.484944	0.200317	-1.27553	2.36064e-06	0.000157253
IGHV4-4	1.51256	0.392317	-1.9469	0.00256716	0.0162766
CSGALNACT1	1.98039	0.819847	-1.27236	0.00136497	0.0106046
TRIM54	0.390899	1.03943	1.41092	0.00125409	0.00993958
ADAM28	0.435425	0.180941	-1.26691	2.15952e-06	0.000149017
PADI2	0.712248	0.190893	-1.89962	3.77055e-05	0.000911969
LXN	3.07903	1.40518	-1.13173	2.52938e-06	0.000162854
KRTCAP3	7.41484	2.97205	-1.31896	0.000316067	0.00381761
AC104971.3	0.230496	0.987774	2.09944	0.00136502	0.0106046
ADRA2A	1.34808	0.629754	-1.09804	5.58459e-05	0.00115667
NKAIN2	0.184222	0.381964	1.05199	0.00479274	0.0254488
MAGEA3	3.41081	8.70913	1.35242	0.000155926	0.0023295
CCL21	49.5111	18.2711	-1.43819	7.40383e-06	0.000324587
AQP1	50.8051	17.3263	-1.55201	1.45711e-05	0.000484278
CDH11	0.930547	0.437386	-1.08917	6.80118e-06	0.000308721
OXTR	1.1436	0.249353	-2.19732	0.0106483	0.0442737
KCNE4	1.82046	0.770814	-1.23984	0.000104018	0.00173604
FNDC1	1.1616	0.410071	-1.50217	1.84697e-07	3.78949e-05
FXYD2	6.40228	1.88475	-1.76421	2.67881e-07	4.7381e-05
C7	21.2337	8.19046	-1.37434	5.92743e-08	2.16914e-05
COL1A1	67.0661	32.7618	-1.03357	4.17891e-06	0.000228032
LINC01269	0.177496	0.408154	1.20133	0.00338002	0.0199968
BICDL2	0.768638	0.159876	-2.26535	0.00126377	0.00999837
SLC5A1	0.684274	0.289358	-1.24172	8.6118e-05	0.00153378
TRAPPC13P1	0.212009	0.458021	1.11129	0.00219395	0.0146466
BBOX1-AS1	0.169774	0.477598	1.49218	0.0117895	0.0475535
IGLV1-47	25.0371	11.9811	-1.06331	0.00073942	0.00685434
IGKV3OR2-268	0.449026	0.206461	-1.12093	8.70302e-05	0.00153933
PROM2	0.99588	0.0905875	-3.45859	4.9056e-05	0.00107188
SEMA3C	0.680197	0.234357	-1.53724	3.77929e-08	1.7623e-05
GPNMB	15.7536	7.00086	-1.17008	0.00232487	0.0152755
CHGA	0.365505	4.00417	3.45354	0.00288764	0.0177315
AC002398.2	0.328567	0.132452	-1.31072	0.010235	0.0429613
GJB3	0.54193	0.22432	-1.27255	0.000838681	0.0074892
SFRP5	12.908	2.37337	-2.44326	1.26354e-06	0.000109079
CLDN10	3.38034	0.691873	-2.28859	0.000614202	0.00604306
AC006205.2	5.01019	15.7186	1.64954	0.00461475	0.0247169
IGHV1-46	7.22999	3.60753	-1.00298	0.003242	0.0193976

## Sheet: S5
Table S5: The Functional Annotation analysis of hub genes.
The Gene ontology (GO) pathways analysis of hub genes											The Kyoto Encyclopedia of Genes and Genomes (KEGG) pathways analysis of hub genes
ONTOLOGY	ID	Description	GeneRatio	BgRatio	pvalue	p.adjust	qvalue	geneID	Count		ID	Description	GeneRatio	BgRatio	pvalue	p.adjust	qvalue	geneID	Count
BP	GO:0030198	extracellular matrix organization	16/68	368/18670	2.17298e-13	1.77156e-10	1.45464e-10	LUM/AEBP1/FMOD/CCDC80/COL14A1/FBLN2/VCAN/LAMA2/ANTXR1/FAP/COL1A1/COL10A1/SULF1/FOXC2/COMP/CSGALNACT1	16		hsa04512	ECM-receptor interaction	4/35	88/8102	0.000526153	0.028958	0.0254017	7058/3908/1277/1311	4
BP	GO:0043062	extracellular structure organization	16/68	369/18670	2.26543e-13	1.77156e-10	1.45464e-10	LUM/AEBP1/FMOD/CCDC80/COL14A1/FBLN2/VCAN/LAMA2/ANTXR1/FAP/COL1A1/COL10A1/SULF1/FOXC2/COMP/CSGALNACT1	16		hsa04022	cGMP-PKG signaling pathway	5/35	167/8102	0.000689475	0.028958	0.0254017	5350/10335/10398/150/8654	5
BP	GO:0030199	collagen fibril organization	7/68	54/18670	9.57611e-10	4.99234e-07	4.09925e-07	LUM/AEBP1/FMOD/COL14A1/COL1A1/FOXC2/COMP	7		hsa04510	Focal adhesion	5/35	201/8102	0.00158362	0.0443412	0.0388958	7058/3908/1277/10398/1311	5
BP	GO:0044273	sulfur compound catabolic process	6/68	55/18670	4.69492e-08	1.63435e-05	1.34197e-05	LUM/PRELP/FMOD/GGT5/VCAN/OGN	6
BP	GO:0061448	connective tissue development	10/68	273/18670	5.2249e-08	1.63435e-05	1.34197e-05	LUM/COL14A1/EFEMP1/GLI2/COL1A1/ID4/SULF1/FOXC2/COMP/CSGALNACT1	10
BP	GO:0042340	keratan sulfate catabolic process	4/68	12/18670	7.79234e-08	2.0312e-05	1.66783e-05	LUM/PRELP/FMOD/OGN	4
BP	GO:0001503	ossification	11/68	398/18670	1.85563e-07	4.14601e-05	3.40431e-05	VCAN/GLI2/ASPN/COL1A1/EGR2/CDH11/IGFBP5/ID4/FOXC2/COMP/CSGALNACT1	11
BP	GO:0044272	sulfur compound biosynthetic process	8/68	192/18670	4.71588e-07	9.21955e-05	7.57023e-05	LUM/PRELP/FMOD/GGT5/VCAN/OGN/GSTP1/CSGALNACT1	8
BP	GO:0051216	cartilage development	8/68	209/18670	8.96264e-07	0.000155751	0.000127888	LUM/COL14A1/EFEMP1/GLI2/COL1A1/SULF1/COMP/CSGALNACT1	8
BP	GO:0006027	glycosaminoglycan catabolic process	5/68	61/18670	2.80382e-06	0.000396283	0.000325391	LUM/PRELP/FMOD/VCAN/OGN	5
BP	GO:0006024	glycosaminoglycan biosynthetic process	6/68	110/18670	2.96578e-06	0.000396283	0.000325391	LUM/PRELP/FMOD/VCAN/OGN/CSGALNACT1	6
BP	GO:0018146	keratan sulfate biosynthetic process	4/68	28/18670	3.08476e-06	0.000396283	0.000325391	LUM/PRELP/FMOD/OGN	4
BP	GO:1903510	mucopolysaccharide metabolic process	6/68	112/18670	3.29391e-06	0.000396283	0.000325391	LUM/PRELP/FMOD/VCAN/OGN/CSGALNACT1	6
BP	GO:0006023	aminoglycan biosynthetic process	6/68	115/18670	3.84105e-06	0.000401358	0.000329558	LUM/PRELP/FMOD/VCAN/OGN/CSGALNACT1	6
BP	GO:0006026	aminoglycan catabolic process	5/68	65/18670	3.84935e-06	0.000401358	0.000329558	LUM/PRELP/FMOD/VCAN/OGN	5
BP	GO:0042339	keratan sulfate metabolic process	4/68	33/18670	6.08106e-06	0.000593285	0.000487151	LUM/PRELP/FMOD/OGN	4
BP	GO:0006936	muscle contraction	9/68	363/18670	6.44876e-06	0.000593285	0.000487151	SGCA/PLN/MYL9/MYOF/SULF1/ADRA2A/COMP/KCNE4/PDE5A	9
BP	GO:0003012	muscle system process	10/68	472/18670	7.58583e-06	0.000659124	0.000541211	SGCA/PLN/IGFBP5/MYL9/MYOF/SULF1/ADRA2A/COMP/KCNE4/PDE5A	10
BP	GO:0032413	negative regulation of ion transmembrane transporter activity	5/68	78/18670	9.48548e-06	0.000780805	0.000641124	PLN/GEM/ANK3/ADRA2A/KCNE4	5
BP	GO:0032410	negative regulation of transporter activity	5/68	89/18670	1.80825e-05	0.00141406	0.00116109	PLN/GEM/ANK3/ADRA2A/KCNE4	5
BP	GO:1904063	negative regulation of cation transmembrane transport	5/68	91/18670	2.01459e-05	0.00150039	0.00123198	PLN/GEM/ANK3/ADRA2A/KCNE4	5
BP	GO:0043271	negative regulation of ion transport	6/68	157/18670	2.28739e-05	0.00162613	0.00133522	PLN/GEM/ANK3/SFRP4/ADRA2A/KCNE4	6
BP	GO:0030203	glycosaminoglycan metabolic process	6/68	160/18670	2.54538e-05	0.00173086	0.00142122	LUM/PRELP/FMOD/VCAN/OGN/CSGALNACT1	6
BP	GO:0006022	aminoglycan metabolic process	6/68	170/18670	3.57951e-05	0.00229389	0.00188353	LUM/PRELP/FMOD/VCAN/OGN/CSGALNACT1	6
BP	GO:0034766	negative regulation of ion transmembrane transport	5/68	103/18670	3.66671e-05	0.00229389	0.00188353	PLN/GEM/ANK3/ADRA2A/KCNE4	5
BP	GO:0060349	bone morphogenesis	5/68	114/18670	5.96205e-05	0.00347814	0.00285592	COL14A1/COL1A1/SFRP4/COMP/CSGALNACT1	5
BP	GO:0006790	sulfur compound metabolic process	8/68	372/18670	6.00446e-05	0.00347814	0.00285592	LUM/PRELP/FMOD/GGT5/VCAN/OGN/GSTP1/CSGALNACT1	8
BP	GO:1901136	carbohydrate derivative catabolic process	6/68	192/18670	7.05106e-05	0.00393852	0.00323395	LUM/PRELP/FMOD/VCAN/OGN/PDE5A	6
BP	GO:0002062	chondrocyte differentiation	5/68	123/18670	8.55649e-05	0.0046146	0.00378908	COL14A1/EFEMP1/GLI2/SULF1/COMP	5
BP	GO:0034763	negative regulation of transmembrane transport	5/68	128/18670	0.000103311	0.00538592	0.00442242	PLN/GEM/ANK3/ADRA2A/KCNE4	5
BP	GO:0060740	prostate gland epithelium morphogenesis	3/68	26/18670	0.00011315	0.00570861	0.00468738	GLI2/ID4/SULF1	3
BP	GO:0060348	bone development	6/68	217/18670	0.000138144	0.0066689	0.00547588	COL14A1/COL1A1/SULF1/SFRP4/COMP/CSGALNACT1	6
BP	GO:0060512	prostate gland morphogenesis	3/68	28/18670	0.000141828	0.0066689	0.00547588	GLI2/ID4/SULF1	3
BP	GO:0060350	endochondral bone morphogenesis	4/68	73/18670	0.000144976	0.0066689	0.00547588	COL14A1/COL1A1/COMP/CSGALNACT1	4
BP	GO:0048705	skeletal system morphogenesis	6/68	239/18670	0.000233148	0.0104184	0.0085546	COL14A1/COL1A1/FOXC2/SFRP4/COMP/CSGALNACT1	6
BP	GO:0007178	transmembrane receptor protein serine/threonine kinase signaling pathway	7/68	349/18670	0.000273653	0.011761	0.009657	LTBP2/FMOD/ASPN/HTRA3/SULF1/SFRP4/COMP	7
BP	GO:0110111	negative regulation of animal organ morphogenesis	3/68	35/18670	0.000278232	0.011761	0.009657	ASPN/SULF1/FOXC2	3
BP	GO:0007409	axonogenesis	8/68	468/18670	0.000290533	0.0119577	0.00981856	GLI2/NTRK2/EPHA3/LAMA2/OLFM1/EGR2/CDH11/ANK3	8
BP	GO:1901020	negative regulation of calcium ion transmembrane transporter activity	3/68	36/18670	0.000302737	0.0121405	0.00996867	PLN/GEM/ADRA2A	3
BP	GO:0014037	Schwann cell differentiation	3/68	37/18670	0.000328593	0.012848	0.0105495	NTRK2/LAMA2/EGR2	3
BP	GO:0090257	regulation of muscle system process	6/68	259/18670	0.000358526	0.0136765	0.0112298	SGCA/PLN/IGFBP5/MYL9/ADRA2A/PDE5A	6
BP	GO:1903053	regulation of extracellular matrix organization	3/68	41/18670	0.000446142	0.0166135	0.0136414	AEBP1/ANTXR1/FAP	3
BP	GO:1903170	negative regulation of calcium ion transmembrane transport	3/68	43/18670	0.000513815	0.0186885	0.0153453	PLN/GEM/ADRA2A	3
BP	GO:0060513	prostatic bud formation	2/68	10/18670	0.000577218	0.0205175	0.016847	GLI2/SULF1	2
BP	GO:0060351	cartilage development involved in endochondral bone morphogenesis	3/68	47/18670	0.000668122	0.0232209	0.0190669	COL14A1/COL1A1/COMP	3
BP	GO:0002063	chondrocyte development	3/68	48/18670	0.000710813	0.0236534	0.019422	COL14A1/SULF1/COMP	3
BP	GO:0030850	prostate gland development	3/68	48/18670	0.000710813	0.0236534	0.019422	GLI2/ID4/SULF1	3
BP	GO:2001258	negative regulation of cation channel activity	3/68	51/18670	0.000849198	0.0276697	0.0227198	GEM/ANK3/KCNE4	3
BP	GO:0022612	gland morphogenesis	4/68	120/18670	0.000962495	0.0307213	0.0252254	GLI2/IGFBP5/ID4/SULF1	4
BP	GO:0060601	lateral sprouting from an epithelium	2/68	13/18670	0.000993469	0.0310757	0.0255165	GLI2/SULF1	2
BP	GO:1903054	negative regulation of extracellular matrix organization	2/68	14/18670	0.00115632	0.0354606	0.0291169	ANTXR1/FAP	2
BP	GO:0010001	glial cell differentiation	5/68	218/18670	0.00118931	0.0357708	0.0293717	NTRK2/LAMA2/EGR2/GSTP1/ID4	5
BP	GO:0050651	dermatan sulfate proteoglycan biosynthetic process	2/68	15/18670	0.00133108	0.0378512	0.0310798	VCAN/CSGALNACT1	2
BP	GO:1900119	positive regulation of execution phase of apoptosis	2/68	15/18670	0.00133108	0.0378512	0.0310798	PTGIS/FAP	2
BP	GO:1902260	negative regulation of delayed rectifier potassium channel activity	2/68	15/18670	0.00133108	0.0378512	0.0310798	ANK3/KCNE4	2
BP	GO:0001649	osteoblast differentiation	5/68	225/18670	0.00136794	0.0382047	0.0313701	VCAN/GLI2/COL1A1/IGFBP5/ID4	5
BP	GO:0050655	dermatan sulfate proteoglycan metabolic process	2/68	16/18670	0.00151766	0.040231	0.0330339	VCAN/CSGALNACT1	2
BP	GO:0055119	relaxation of cardiac muscle	2/68	16/18670	0.00151766	0.040231	0.0330339	PLN/PDE5A	2
BP	GO:0060572	morphogenesis of an epithelial bud	2/68	16/18670	0.00151766	0.040231	0.0330339	GLI2/SULF1	2
BP	GO:0051926	negative regulation of calcium ion transport	3/68	66/18670	0.00179474	0.0467829	0.0384138	PLN/GEM/ADRA2A	3
BP	GO:0048662	negative regulation of smooth muscle cell proliferation	3/68	67/18670	0.00187401	0.0480483	0.0394528	OGN/IGFBP5/GSTP1	3
CC	GO:0062023	collagen-containing extracellular matrix	23/72	406/19717	1.36289e-21	2.13974e-19	1.80763e-19	THBS2/LUM/PODN/AEBP1/PRELP/LTBP2/FMOD/CCDC80/COL14A1/SPON1/FBLN2/EFEMP1/VCAN/SSC5D/OGN/LAMA2/ASPN/COL1A1/ADAMTS15/COL10A1/SOD3/SULF1/COMP	23
CC	GO:0005796	Golgi lumen	6/72	102/19717	1.95837e-06	0.000153732	0.000129871	LUM/PRELP/FMOD/VCAN/OGN/SOD3	6
CC	GO:0043202	lysosomal lumen	5/72	95/19717	2.53147e-05	0.0013248	0.00111918	LUM/PRELP/FMOD/VCAN/OGN	5
CC	GO:0005581	collagen trimer	4/72	87/19717	0.000289407	0.0113592	0.00959613	LUM/COL14A1/COL1A1/COL10A1	4
CC	GO:0005775	vacuolar lumen	5/72	172/19717	0.000415942	0.0130606	0.0110334	LUM/PRELP/FMOD/VCAN/OGN	5
CC	GO:0005583	fibrillar collagen trimer	2/72	11/19717	0.000708012	0.0158797	0.013415	LUM/COL1A1	2
CC	GO:0098643	banded collagen fibril	2/72	11/19717	0.000708012	0.0158797	0.013415	LUM/COL1A1	2
CC	GO:0005788	endoplasmic reticulum lumen	6/72	309/19717	0.000925869	0.0181702	0.0153499	COL14A1/SPON1/VCAN/COL1A1/COL10A1/IGFBP5	6
CC	GO:0098644	complex of collagen trimers	2/72	19/19717	0.00216007	0.0350688	0.0296257	LUM/COL1A1	2
CC	GO:0016529	sarcoplasmic reticulum	3/72	71/19717	0.00223368	0.0350688	0.0296257	PLN/MRVI1/ANK3	3
CC	GO:0031258	lamellipodium membrane	2/72	22/19717	0.00289741	0.041037	0.0346675	ANTXR1/FAP	2
CC	GO:0016528	sarcoplasm	3/72	80/19717	0.00313658	0.041037	0.0346675	PLN/MRVI1/ANK3	3
MF	GO:0005201	extracellular matrix structural constituent	18/68	163/17696	7.47859e-22	1.63033e-19	1.40912e-19	THBS2/LUM/PODN/AEBP1/PRELP/LTBP2/FMOD/COL14A1/SPON1/FBLN2/EFEMP1/VCAN/OGN/LAMA2/ASPN/COL1A1/COL10A1/COMP	18
MF	GO:0030021	extracellular matrix structural constituent conferring compression resistance	7/68	22/17696	1.46721e-12	1.59926e-10	1.38227e-10	LUM/PODN/PRELP/FMOD/VCAN/OGN/ASPN	7
MF	GO:0005539	glycosaminoglycan binding	11/68	229/17696	1.07514e-09	7.81266e-08	6.75261e-08	THBS2/PRELP/LTBP2/CCDC80/VCAN/LXN/ADAMTS15/SOD3/SULF1/COMP/TNFAIP6	11
MF	GO:0005518	collagen binding	7/68	67/17696	6.53036e-09	3.55905e-07	3.07614e-07	LUM/PODN/AEBP1/COL14A1/ANTXR1/ASPN/COMP	7
MF	GO:0008201	heparin binding	8/68	169/17696	2.66166e-07	1.16049e-05	1.00303e-05	THBS2/PRELP/LTBP2/CCDC80/LXN/ADAMTS15/SOD3/COMP	8
MF	GO:1901681	sulfur compound binding	9/68	250/17696	4.62852e-07	1.68169e-05	1.45352e-05	THBS2/PRELP/LTBP2/CCDC80/LXN/ADAMTS15/SOD3/GSTP1/COMP	9
MF	GO:0001968	fibronectin binding	4/68	27/17696	3.27371e-06	0.000101953	8.81193e-05	CCDC80/SSC5D/IGFBP6/IGFBP5	4
MF	GO:0019838	growth factor binding	6/68	137/17696	1.42388e-05	0.000388006	0.00033536	LTBP2/NTRK2/IGFBP6/COL1A1/HTRA3/IGFBP5	6
MF	GO:0005520	insulin-like growth factor binding	3/68	28/17696	0.000165964	0.00402001	0.00347456	IGFBP6/HTRA3/IGFBP5	3
MF	GO:0030020	extracellular matrix structural constituent conferring tensile strength	3/68	41/17696	0.000521096	0.0113599	0.00981854	COL14A1/COL1A1/COL10A1	3
MF	GO:0031994	insulin-like growth factor I binding	2/68	12/17696	0.000936703	0.0185638	0.016045	IGFBP6/IGFBP5	2
MF	GO:0050840	extracellular matrix binding	3/68	57/17696	0.00136895	0.0248692	0.0214949	FBLN2/SSC5D/ADAMTS15	3
MF	GO:0004714	transmembrane receptor protein tyrosine kinase activity	3/68	62/17696	0.00174538	0.0292687	0.0252974	EFEMP1/NTRK2/EPHA3	3
MF	GO:0005540	hyaluronic acid binding	2/68	21/17696	0.00291462	0.0453849	0.0392269	VCAN/TNFAIP6	2

## Sheet: S6
Table S6: The results of correlation of risk score with immune infiltrating cell.
immune	cor	pvalue
B cell_TIMER	0.160035	0.00218754
T cell CD4+_TIMER	0.213973	3.91731e-05
T cell CD8+_TIMER	-0.133063	0.0109348
Neutrophil_TIMER	0.112899	0.0310966
Myeloid dendritic cell_TIMER	0.161389	0.00200358
B cell naive_CIBERSORT	-0.142651	0.00633414
B cell memory_CIBERSORT	0.1929	0.000209244
T cell regulatory (Tregs)_CIBERSORT	0.191925	0.000225583
Monocyte_CIBERSORT	-0.108072	0.0390483
Macrophage M0_CIBERSORT	0.23253	7.15869e-06
B cell naive_CIBERSORT-ABS	-0.118433	0.0236438
B cell memory_CIBERSORT-ABS	0.190277	0.000255955
T cell regulatory (Tregs)_CIBERSORT-ABS	0.178739	0.000601886
Macrophage M0_CIBERSORT-ABS	0.210382	5.10034e-05
Macrophage M1_QUANTISEQ	0.165015	0.00155879
Monocyte_QUANTISEQ	0.236609	4.87823e-06
Neutrophil_QUANTISEQ	-0.183156	0.000436465
NK cell_QUANTISEQ	-0.109171	0.0371311
T cell CD4+ (non-regulatory)_QUANTISEQ	0.146122	0.00515628
T cell_MCPCOUNTER	0.102839	0.0496558
Monocyte_MCPCOUNTER	0.126158	0.0159309
Macrophage/Monocyte_MCPCOUNTER	0.126158	0.0159309
Neutrophil_MCPCOUNTER	-0.208433	6.22858e-05
Endothelial cell_MCPCOUNTER	-0.19127	0.000243219
T cell CD4+ naive_XCELL	0.104508	0.0460158
T cell CD8+ naive_XCELL	-0.163878	0.00168134
Class-switched memory B cell_XCELL	0.195603	0.000169527
Common lymphoid progenitor_XCELL	0.127516	0.0147775
Common myeloid progenitor_XCELL	-0.11474	0.0283918
Endothelial cell_XCELL	-0.239088	3.85112e-06
Granulocyte-monocyte progenitor_XCELL	-0.130531	0.0125627
Hematopoietic stem cell_XCELL	-0.171589	0.000996856
Macrophage M2_XCELL	-0.159925	0.00217936
T cell NK_XCELL	0.224317	1.51759e-05
T cell CD4+ Th1_XCELL	0.161092	0.00201991
T cell regulatory (Tregs)_XCELL	-0.131915	0.0116482
stroma score_XCELL	-0.192847	0.000215605
microenvironment score_XCELL	-0.111979	0.0325027
T cell CD4+_EPIC	-0.173733	0.000872527
Macrophage_EPIC	-0.116734	0.0257846
uncharacterized cell_EPIC	0.130531	0.0126106
